# Supplementary material for: Direct Regeneration of Degraded LiFePO4 Cathode via Reductive Solution Relithiation Regeneration Process
Source: Molecules. 2024 Jul 16;29(14):3340. doi: 10.3390/molecules29143340 (PMC11279840; doi:10.3390/molecules29143340)
Supplement: Supplementary file 1 [file molecules-29-03340-s001.zip]

Archive with 1 entries (1 files):
- molecules-3072575-supplementary.docx
